# Supplementary material for: Genome Analysis of Vallitalea guaymasensis Strain L81 Isolated from a Deep-Sea Hydrothermal Vent System
Source: Microorganisms. 2018 Jul 4;6(3):63. doi: 10.3390/microorganisms6030063 (PMC6163223; doi:10.3390/microorganisms6030063)
Supplement: Supplementary file 1 [file microorganisms-06-00063-s001.zip]

Archive with 7 entries (6 files):
- Core metabolism_color2.pdf
- __MACOSX/
- __MACOSX/._Core metabolism_color2.pdf
- Supplementary table 1.pdf
- __MACOSX/._Supplementary table 1.pdf
- Supplementary Table 2.pdf
- __MACOSX/._Supplementary Table 2.pdf
